# Supplementary material for: Application Route and Immune Status of the Host Determine Safety and Oncolytic Activity of Oncolytic Coxsackievirus B3 Variant PD-H
Source: Viruses. 2021 Sep 24;13(10):1918. doi: 10.3390/v13101918 (PMC8539752; doi:10.3390/v13101918)
Supplement: Supplementary file 1 [file viruses-13-01918-s001.zip]

Archive with 1 entries (1 files):
- viruses-1363453-supplementary.pdf
